# Supplementary material for: FLIM-Phasor Analysis (FLIM-ϕ) of Aβ-Induced Membrane Order Alterations: Towards a Cell-Based Biosensor for Early Alzheimer’s Disease Diagnosis
Source: Micromachines (Basel). 2025 Feb 19;16(2):234. doi: 10.3390/mi16020234 (PMC11857758; doi:10.3390/mi16020234)
Supplement: Supplementary file 1 [file micromachines-16-00234-s001.zip]

Archive with 1 entries (1 files):
- micromachines-3443271-supplementary.pdf
